# Supplementary material for: Deterministic genetic barcoding for multiplexed behavioral and single-cell transcriptomic studies
Source: eLife. 2025 Feb 5;12:RP88334. doi: 10.7554/eLife.88334 (PMC11798575; doi:10.7554/eLife.88334)
Supplement: Figure 2—figure supplement 1—source data 2. [file elife-88334-fig2-figsupp1-data2.zip]

Archive with 5 entries (4 files):
- Figure 2 - figure supplement 1 - raw/
- Figure 2 - figure supplement 1 - raw/UMGC_IL_038_DG_gel_210325i.tif
- __MACOSX/Figure 2 - figure supplement 1 - raw/._UMGC_IL_038_DG_gel_210325i.tif
- Figure 2 - figure supplement 1 - raw/UMGC_IL_038_DG_gel_210325.tif
- __MACOSX/Figure 2 - figure supplement 1 - raw/._UMGC_IL_038_DG_gel_210325.tif
